# Supplementary material for: Dissecting the genetic basis of focal cortical dysplasia: a large cohort study
Source: Acta Neuropathol. 2019 Aug 23;138(6):885–900. doi: 10.1007/s00401-019-02061-5 (PMC6851393; doi:10.1007/s00401-019-02061-5)
Supplement: Supplementary file 2 — Supplementary file2 (XLSX 34 kb) [file 401_2019_2061_MOESM2_ESM.xlsx]

## Sheet: Foglio1
Detailed clinical features of the patients included in this study VAF: variant allele frequency. If not specified, the VAF reported refers to the brain sample, otherwise, “cx” refers to the VAF in the brain tissue, “wb” refers to the VAF in the blood sample. When multiple brain specimens were tested for a patient, progressive numbers are added to the “cx” abbreviation (i.e. “cx1”, “cx2”, …). “yr”…
Patient ID	Neuropathological diagnosis	Histopathological findings	Gene (protein variant)	VAF (gene panel)	VAF (Validation by ddPCR/amplicon)	VAF in perilesional tissue	COSMIC database ID	Sex	Age at surgery	Age at sz onset	Duration of epilepsy before surgery	Epilepsy family history (up to 2nd degree of kinship)	Type of seizures	Seizure description	Seizure frequency based on long-term EEG	Seizures during sleep / wake	Interictal and ictal scalp EEG	SOZ location by stereoEEG	3T MRI findings (age at investigation)	PET findings	PET-MRI correlations	PET-stereoEEG correlations	Surgical topography	Number of surgeries	Postsurgery outcome: Engel class	Duration of follow up (months)	Cognition before surgery	Neurological examination	Autistic features	Additional comments	Postsurgical follow up
FCD-19	FCD 2a	Cortical dyslamination, dysmorphic neurons, heterotopic neurons, blurred grey-white matter border	MTOR (p.Ala1459Asp)	0.0045	Amplicon: 0.9%	-	COSM3738217	F	11 yr	10 d	11 yr	No	Focal seizures	Left eyes deviation and slowing behavior with partial loss of contact	Daily	Seizures during sleep phases and wake	Left temporal focus	Left posterior cingulate gyrus SOZ	Left temporo-occipital FCD (1 yr)	N/A	N/A	N/A	Temporo-Parieto-Occipital	2	1	8.4	Mild delay	Right hemiparesis and hemianopia	Yes (mild)	-	-
FCD-54	FCD 2b	Cortical dyslamination, dysmorphic neurons, balloon cells, heterotopic neurons, gliosis	MTOR (p.Ala1459Asp)	1.3% (cx1), 1.6% (cx2)	Amplicon: 1.2% (cx1), 1.7% (cx2)	-	COSM3738217	F	3 yr	10 mo	2.2 yr	No	Focal seizures	Tonic seizures with cyanosis	Daily	Seizures during sleep phases and wake	Left fronto-polar focus	Fronto-basal and cingulate gyrus SOZ including insula	Right fronto-orbital and dorso-lateral blurring (1 yr)	Diffuse right frontal hypometabolism	PET more extended than MRI	PET more extended than stereoEEG	Frontal	1	1	38.7	Severe delay	Normal	Yes	-	-
HME-73	HME/FCD 2b	Dysmorphic neurons, balloon cells, blurred grey-white matter border, heterotopic neurons, gliosis	MTOR (p.Ala1459Asp)	0.092	Amplicon: 10.5%	-	COSM3738217	F	3 mo	1 d	2.4 mo	No	Focal seizures and infantile spasms	Infantile spasms; apnea	Daily	Seizures during sleep phases and wake	Left multifocal foci, no hypsarrhythmia	N/A	Left hemimegalencephaly (3 mo)	N/A	N/A	N/A	Hemispheric	1	3	14.7	Mild delay	Left hemiparesis and hemianopia	No	-	Incomplete resection
FCD-55	FCD 2b	Cortical dyslamination, dysmorphic neurons, balloon cells, blurred grey-white matter border, gliosis	MTOR (p.Leu1460Pro)	0.034	Amplicon: 3.5%	Amplicon: 0%	COSM462618	M	15.25 yr	10 yr	5.3 yr	No	Focal seizures	Eyelid myoclonia followed by left eyes deviation, arm hypertonia or paresthesia	Daily	Seizures during sleep phases and wake	Right fronto-central focus	N/A	Right frontal FCD (15 yr)	N/A	N/A	N/A	Frontal	1	1	30.6	Normal	Normal	No	-	-
FCD-20	FCD 2a (large)	Cortical dyslamination, dysmorphic neurons, heterotopic neurons, blurred grey-white matter border	MTOR (p.Leu1460Pro)	0.186	Amplicon: 15.7%	-	COSM462618	F	8 mo	3 mo	6 mo	No	Focal seizures	Right arm hypertonia, eyelids myoclonia, apnea, cyanosis, bradycardia. Shouting followed by global hypertonia with cyanosis	Daily	Seizures during sleep phases and wake	Multiple foci on the left hemisphere	N/A	Left fronto-central and temporal FCD (4 mo)	N/A	N/A	N/A	Fronto-Temporal	1	3	28.9	Moderate delay	Right hemianopia and hemiparesis	Yes	-	Bilateral FCD, not eligible for additional surgery
FCD-56	FCD 2b	Dysmorphic neurons, balloon cells, blurred grey-white matter border, heterotopic neurons	MTOR (p.Thr1977Lys)	0.055	Amplicon: 4.7%	-	COSM462601	F	16.1 yr	8 mo	15.4 yr	Yes (father)	Focal seizures	Clonia of the right hemi-body, hypertonia of the four limbs and eyes wide open	Daily	Seizures during sleep phases and wake	Left central-parietal focus	Left centro-temporo-parietal SOZ	Left precentral FCD (5 yr)	N/A	N/A	N/A	Fronto-Parietal	2	1	8.9	Mild delay	Right hemianopia	No	-	-
FCD-21	FCD 2a	Dysmorphic neurons, gliosis	MTOR (p.Ser2215Phe)	0.89% (cx1)	ddPCR: 0.6 (cx1), 5.7% (cx2)	-	COSM1686998	M	5.2 yr	3 yr	2.2 yr	No	Focal seizures	Rictus, left head deviation, hypertonia, eyelid myoclonia and loss of consciousness	Daily	Seizures during sleep phases	Left parietal focus	Left post-central and pre-central opercula and inferior post-central gyrus SOZ	Small cystic lesions in left cingular gyrus (3 yr) and post-central gyrus (4 yr)	Left primary motor cortex and sensory cortex hypometabolism	Same location	Same location	Fronto-Parietal	3	1	33.7	Normal	Normal	No	-	-
FCD-22	FCD 2a	Cortical dyslamination, dysmorphic neurons, heterotopic neurons, blurred grey-white matter border, gliosis	MTOR (p.Ser2215Phe)	0.012	ddPCR: 1.1%	-	COSM1686998	M	2.1 yr	2 mo	1.9 yr	No	Focal seizures	Two-arms clonia with eye revulsion, chewing and loss of consciousness	Daily	Seizures during sleep phases	Left lateral temporal and temporo-polar focus	Posterior temporo-insular SOZ	Left temporo-polar FCD (23 mo)	Left temporal pole and lateral temporal hypometabolism	Same location	Different locations	Temporal	1	1	46.4	Moderate delay	Normal	Yes (mild)	-	-
FCD-57	FCD 2b	Cortical dyslamination, dysmorphic neurons, balloon cells, gliosis	MTOR (p.Ser2215Phe)	0.0128	ddPCR: 1.3%	ddPCR: 0.4%	COSM1686998	M	9.1 yr	4.5 mo	8.7 yr	No	Focal seizures	Right head and eyes deviation followed by left arm hypertonia and loss of consciousness	Weekly	Seizures during sleep phases and wake	Abnormal right background activity and right parieto-occipital focus	Right temporo-parietal SOZ	Right temporal FCD (1.6 yr)	Right temporo-parietal, left perisylvian hypometabolism	PET more extended than MRI	Same location	Temporo-Parietal	2	3	28.5	Moderate delay	Left hemiparesis and hemianopia	Yes (mild)	-	AEDs only
FCD-58	FCD 2b	Cortical dyslamination, dysmorphic neurons, balloon cells, heterotopic neurons	MTOR (p.Ser2215Phe)	0.015	ddPCR: 0.7%	ddPCR: 0%	COSM1686998	F	14.3 yr	18 mo	12.8 yr	No	Focal seizures	Tonic contraction of the arms, extension of the left arm, left mouth contraction	Daily	Seizures during sleep phases and wake	Right parietal focus	Right frontal diffuse SOZ	Right parietal FCD (9 yr)	N/A	N/A	N/A	Frontal	2	1	14.5	Normal	Normal	No	-	-
FCD-23	FCD 2a	Cortical dyslamination, dysmorphic neurons, blurred grey-white matter border	MTOR (p.Ser2215Phe)	1.5% (cx1), 2.7% (cx2)	ddPCR: 2% (cx1), 5% (cx 3)	-	COSM1686998	M	10 mo	2 mo	7.2 mo	No	Infantile spasms	Infantile spasms	Daily	Seizures during sleep phases and wake	Right parieto-temporo-occipital multiple foci, no hypsarrhythmia	Diffuse temporal and occipital SOZ	Right temporo-occipital FCD (9 mo)	N/A	N/A	N/A	Temporo-Occipital	2	1	43	Mild delay	Left hemianopia and strabism	No	-	-
FCD-24	FCD 2a	Cortical dyslamination, dysmorphic neurons, blurred grey-white matter border, heterotopic neurons, gliosis	MTOR (p.Ser2215Phe)	0.021	ddPCR: 2.3%	-	COSM1686998	F	1 yr	1 mo	10.8 mo	Yes (maternal grand-father)	Focal seizures	Left head deviation, loss of consciousness and salivation	Daily	Seizures during sleep phases and wake	Left temporo-parieto-occipital focus	Left superior temporal gyrus and left parieto-occipital gyrus SOZ	Left temporo-parietal hypersignal in the white matter and temporal blurring (12 mo)	Left temporo-parieto-occipital hypometabolism	PET more extended than MRI	Same location	Temporo-Parieto-Occipital	1	1	36.9	Mild delay	Right hemianopia	No	-	-
FCD-59	FCD 2b	Cortical dyslamination, dysmorphic neurons, balloon cells, blurred grey-white matter border	MTOR (p.Ser2215Phe)	0.034	ddPCR: 3.7%	-	COSM1686998	M	13	16 mo	11.7 yr	Yes (maternal grand-mother)	Focal seizures	Head and eyes right deviation	Daily	Seizures during sleep phases and wake	Left fronto-basal focus	Left lateral fronto-basal SOZ	Left frontal FCD (1.5 yr)	N/A	N/A	N/A	Frontal	2	3	45.5	Normal	Normal	Yes	-	Incomplete resection
FCD-60	FCD 2b	Dysmorphic neurons, balloon cells, blurred grey-white matter border, heterotopic neurons, white matter pallor, gliosis	MTOR (p.Ser2215Phe)	0.065	ddPCR: 8.4%	-	COSM1686998	F	15.75 yr	18 mo	14.3 yr	No	Focal seizures	Left head deviation followed by atonic seizures	Daily	Seizures during sleep phases and wake	Left fronto-parietal focus	Left fronto-basal SOZ including rectus gyrus, fronto-mesial cortex and supplementary motor area	Left frontal FCD (3 yr)	N/A	N/A	N/A	Frontal	4	1	40.9	Mild delay	Normal	No	-	-
FCD-25	FCD 2a (hemispheric)	Cortical dyslamination, dysmorphic neurons	MTOR (p.Ser2215Phe)	0.0854	ddPCR: 8.7%	-	COSM1686998	M	8 mo	2 mo	7.2 mo	Yes (grandmother)	Focal seizures	Axial hypotonia and head drop	Daily	Unknown	Multiple foci on the right hemisphere	N/A	Right hemispheric FCD (7 mo)	N/A	N/A	N/A	Hemispheric	1	1	22.1	Mild delay	Left hemiparesis	N/A	-	-
FCD-26	FCD 2a	Cortical dyslamination, dysmorphic neurons	MTOR (p.Ser2215Tyr)	0.0037	Amplicon: 0.3%	-	COSM20417	F	6.25 yr	6 mo	5.8 yr	No	Infantile spasms	Infantile spasms	Daily	Seizures during sleep phases	Right temporo-basal focus, no hypsarrhythmia	Right temporal including basal temporal SOZ	Superior temporal gyrus blurring (probable FCD) (6 yr)	N/A	N/A	N/A	Temporo-Parietal	1	1	23.1	Normal	Normal	No	-	-
FCD-27	FCD 2a	Dysmorphic neurons, heterotopic neurons (small specimen)	MTOR (p.Ser2215Tyr)	0.0042	Amplicon: 0.4%	-	COSM20417	M	12.2 yr	1.25 yr	11 yr	unknown	Focal seizures	Left arm hypertonia	Daily	Seizures during sleep phases	Right parietal focus	Right parieto-temporo-frontal SOZ	Right post-central gyrus FCD (3 yr)	N/A	N/A	N/A	Parietal	2	1	34.6	Mild delay	Left hemiparesis	No	-	-
FCD-28	FCD 2a	Dysmorphic neurons, heterotopic neurons	MTOR (p.Ser2215Tyr)	0.0057	-	-	COSM20417	M	4.4 yr	1.8 yr	2.6 yr	No	Focal seizures	Salivation, tonic elevation of the right arm and leg followed by clonia	Weekly	Seizures during sleep phases	Left fronto-parietal focus	Left post-central gyrus SOZ	Left paracentral lobule FCD (4 yr)	Left paracentral lobule hypometabolism	Same location	Different locations	Parietal	1	1	17.7	Normal	Normal	No	-	-
FCD-61	FCD 2b	Cortical dyslamination, dysmorphic neurons, balloon cells, blurred grey-white matter border, heterotopic neurons	MTOR (p.Ser2215Tyr)	0.037	Amplicon: 4.5%	Panel: 1.1%; Amplicon: 1.5%	COSM20417	M	6.7 yr	2 mo	6.5 yr	No	Infantile spasms	Infantile spasms	Weekly	Seizures during sleep phases and wake	Fronto-parietal focus, no hypsarrhythmia	Right parietal SOZ	Right parieto-occipital FCD (12 mo)	N/A	N/A	N/A	Parietal	1	3	42.1	Mild delay	Normal	No	-	Incomplete resection, not eligible for additional surgery
FCD-29	FCD 2a	Cortical dyslamination, dysmorphic neurons, heterotopic neurons	MTOR (p.Ile2500Phe)	0.023	Amplicon: 1.8%	-	COSM423430	M	5.2 yr	6 mo	4.7 yr	No	Focal seizures	Tachypnea	Daily	Seizures during sleep phases and wake	Left parieto-occipital and temporal focus	Left parieto-occipital SOZ	Left cortical parieto-occipital FCD (5 yr)	Left occipital hypometabolism	MRI more extended than PET	stereoEEG more extended than PET	Parieto-Occipital	1	3	41.9	Mild delay	Normal	No	-	Incomplete resection
FCD-30	FCD 2a	Cortical dyslamination, dysmorphic neurons, heterotopic neurons	AKT3 (p.Glu17Lys)	0.01	Amplicon: 1.1%	-	COSM224779	M	4.75 yr	6 mo	4.3 yr	No	Focal seizures	Right eye deviation followed by the head, asymmetric hypertonia	Daily	Seizures during sleep phases and wake	Right fronto-central focus probable insulo-opercular focus	Diffuse right frontal SOZ including fronto-basal, lateral orbito-frontal, opercular, and frontal middle gyri	Right frontal FCD (7 mo)	N/A	N/A	N/A	Frontal	2	1	46.2	Mild delay	Normal	No	-	-
FCD-31	FCD 2a (hemispheric)	Dysmorphic neurons, blurred grey-white matter border, heterotopic neurons, gliosis	AKT3 (p.Glu17Lys)	0.02	Amplicon: 2.1%	-	COSM224779	F	4 mo	1 d	3.6 mo	No	Focal seizures	Left eyes deviation and chewing. After the first surgery, change to anxiety, fear and abdominal pain	Daily	Seizures during wake	Left hemisphere multiple foci	Left temporal pole, amygdala, hippocampus and parahippocampus gyrus SOZ	Left hemispheric FCD (3 mo)	N/A	N/A	N/A	Hemispheric	2	1	24	Moderate delay	Right hemianopia	No	-	-
HME-74	HME/FCD 2a	Dysmorphic neurons, heterotopic neurons, blurred grey-white matter border, polymicrogyria	AKT3 (p.Glu17Lys)	0.12	Amplicon: 11.6%	-	COSM224779	M	1.3 yr	5 d	1.3 yr	No	Focal seizures	Hypertonia, right head and mouth deviation and left arm hypertonia followed by loss of consciousness	Daily	Seizures during sleep phases	Multifocal foci on the right hemisphere	N/A	Right hemimegalencephaly (16 mo)	N/A	N/A	N/A	Hemispheric	1	4	27.4	Moderate delay	Left hemianopia, strabism and hypermetropy	N/A (too young)	-	Incomplete resection
HME-75	HME/FCD 2a	Cortical dyslamination, dysmorphic neurons, heterotopic neurons, blurred grey-white matter border, polymicrogyria, gliosis, endothelial hyperplasia	PIK3CA (p.Glu542Lys)	0.075	Amplicon: 7.0%	-	COSM760	M	1.1 yr	2 d	1.1 yr	No	Focal seizures and infantile spasms	Infantile spasms or oculoclonia	Daily	Seizures during sleep phases and wake	Multiple foci on the left hemisphere, no hypsarrhythmia	N/A	Left hemimegalencephaly (5 d)	N/A	N/A	N/A	Hemispheric	1	1	21	Moderate delay	Right hemianopia	Yes	Solomon syndrome, multiple naevi	-
HME-76	HME/FCD 2a	Cortical dyslamination, dysmorphic neurons, heterotopic neurons, blurred grey-white matter border, fused convolutions	PIK3CA (p.Glu542Lys)	0.34	Validated by Sanger	-	COSM760	F	4 mo	1 mo	2.4 mo	No	Focal seizures and infantile spasms	Salivation and hypertonia or infantile spasms	Daily	Seizures during sleep phases and wake	Right fronto-central focus, no hypsarrhythmia	N/A	Right hemimegalencephaly (3 mo)	N/A	N/A	N/A	Hemispheric	1	1	17	Moderate delay	Left hemiparesis	No	-	-
HME-77	HME/FCD 2a	Dysmorphic neurons, heterotopic neurons, blurred grey-white matter border, fused convolutions	PIK3CA (p.His1047Arg)	0.212	ddPCR: 21.7%	-	COSM775	M	6 mo	15 d	6 mo	No	Focal seizures	Right arm clonia	Daily	Seizures during sleep phases and wake	Mutiple foci on the left hemisphere	N/A	Left hemimegalencephaly (7 mo)	N/A	N/A	N/A	Hemispheric	1	1	38.4	Moderate delay	Right hemianopia	No	Solomon syndrome, multiple naevi	-
HME-78	HME/FCD 2a	Cortical dyslamination, dysmorphic neurons, heterotopic neurons, blurred grey-white matter border, polymicrogyria	PIK3CA (p.His1047Arg)	0.298	ddPCR: 15.8%	-	COSM775	F	10 mo	2 d	9.6 mo	No	Focal seizures	Eyelids and head myoclonia	Daily	Seizures during wake	Multiple foci on the left hemisphere	N/A	Left hemimegalencephaly, with right hypersignal in the corpus callosum (1 yr)	N/A	N/A	N/A	Hemispheric	1	1	29.5	Mild delay	Right hemiaresis	No	One achromic spot	-
FCD-62	FCD 2b	Cortical dyslamination, dysmorphic neurons, balloon cells, blurred grey-white matter border, heterotopic neurons, neuronal loss, gliosis	RHEB (p.Glu40Val)	0.089	Amplicon: 8.9%	-	COSM7000529	M	2 yr	6 mo	1.5 yr	Unknown	Focal seizures	Right arm contraction and slow head deviation to the left	Weekly	Seizures during sleep phases and wake	Left fronto-temporal foci	Left operculo-insular and lateral temporal SOZ on the first stereoEEG then multiple hemispheric foci	Left temporo-opercular FCD (1.5 yr)	N/A	N/A	N/A	Hemispheric	2	1	41.1	Severe delay	Light right hemiparesis	No	-	-
HME-79	HME/FCD 2b	Cortical dyslamination, dysmorphic neurons, balloon cells, heterotopic neurons	RHEB (Tyr35Leu)	0.176	Validated by Sanger	-	-	M	5 mo	3 d	4.8 mo	No	Focal seizures	Right hemibody clonia, blinking eyes and cyanosis	Daily	Unknown	Multiple foci on the left hemisphere	N/A	Left hemimegalencephaly (4 mo)	N/A	N/A	N/A	Hemispheric	1	1	21.1	Moderate delay	Left hemiparesis and hemianopia	No	Solomon syndrome, multiple naevi	-
FCD-63	FCD 2b	Cortical dyslamination, dysmorphic neurons, balloon cells, heterotopic neurons	TSC1 (p.Arg509*)	4.6% (cx), 2% (wb)	Amplicon: 3.4% (cx), 2.7% (wb)	-	COSM6942687	F	2.6 yr	1.3 yr	1.3 yr	No	Focal seizures	Right arm hypertonia	Daily	Seizures during sleep phases and wake	Left frontal focus	Left insular-opercular SOZ	Two probable FCDs 1) left junction between upper and middle temporal gyri, near angular gyrus; 2) left insula and operculum (2 yr)	N/A	N/A	N/A	Frontal	1	1	12.7	Normal	Normal	No	-	-
FCD-64	FCD 2b	Cortical dyslamination, dysmorphic neurons, balloon cells	TSC1 (p.Glu636fs*51)	3.7% (cx), 2.2% (wb)	Amplicon: 4.1% (cx), 1.0% (wb)	-	COSM1636659	M	4 yr	18 mo	2.5 yr	Unknown	Focal seizures	Laughing, hypermotor behavior, loss of consciousness, right arm automatisms	Daily	Seizures during sleep phases	Right fronto-polar focus	N/A	Right inferior anterior frontal FCD (3 yr)	Right frontal inferior hypometabolism	Same location	N/A	Frontal	1	1	38.7	Mild delay	Normal	No	-	-
FCD-65	FCD 2b	Dysmorphic neurons, balloon cells, blurred grey-white matter border, heterotopic neurons, white matter pallor, increased oligodendrocytes density, gliosis	TSC2 (p.Arg1743Gln)	0.01	Amplicon: 1.5%	-	COSM1577252	M	4.75 yr	2 yr	2.8 yr	No	Focal seizures	Partial loss of consciousness and hypertonia	Daily	Seizures during sleep phases	Left fronto-polar focus	N/A	Left fronto-polar FCD (4 yr)	N/A	N/A	N/A	Frontal	1	1	42	Normal	Normal	No	-	-
FCD-66	FCD 2b	Cortical dyslamination, dysmorphic neurons, balloon cells, blurred grey-white matter border	TSC2 (p.Gln794*)	0.015	Amplicon: 2.2%	-	-	M	2.4 yr	14 mo	1.2 yr	No	Infantile spasms	Infantile spasms	Daily	Seizures during sleep phases and wake	Left parieto-occipital focus, no hypsarrhythmia	Left parieto-occipital SOZ	Left parieto-occipital cystic lesion (2 yr)	N/A	N/A	N/A	Parieto-Occipital	1	1	41.6	Normal	Normal	No	-	-
FCD-32	FCD 2a	Dysmorphic neurons	TSC2 (p.Glu1243fs)	Germline	Validated by Sanger (paternal inheritance)	-	-	F	12 yr	2.5 yr	9.5 yr	No	Focal seizures	Head drop, left eyes deviation, right arm hypertonia, left body deviation	Daily	Seizures during sleep phases and wake	Left temporal focus	Left supramarginal gyrus SOZ	Left fronto-temporo-parietal FCD (11 yr)	Left temporal hypometabolism, and intense left parietal hypometabolism	MRI more extended than PET	PET more extended than stereoEEG	Temporo-Parietal	2	1	13.6	Normal	Normal	No	Three achromic spots, new TSC diagnosis	-
FCD-33	FCD 2a	Dysmorphic neurons, blurred grey-white matter border, gliosis	DEPDC5 (p.Arg286*) + DEPDC5 (p.Gln289*)	Germline + 10% Somatic	Validated by Sanger and Amplicon (maternal inheritance)	Amplicon: 0.3%	-	M	6.75 yr	1.2 yr	5.6 yr	No	Focal seizures	Left eyes deviation	Weekly	Seizures during sleep phases	Left fronto-basal focus	Left fronto-basal SOZ excluding Broca area	Left anterior and mesial frontal FCD close to the insula (1 yr)	Mesial and anterior part of the left frontal opercula hypometabolism	Same location	Same location	Frontal	2	3	28.4	Normal	Normal	No	-	Under investigation for possible incomplete resection
FCD-34	FCD 2a	Cortical dyslamination, dysmorphic neurons, heterotopic neurons	DEPDC5 (c.279+1G>A)	Germline	Validated by Sanger (maternal inheritance)	-	-	M	15.1 yr	6 yr	9.1 yr	Yes (maternal branch, 3 generations)	Focal seizures	Left shoulder paresthesia then involving the arm, followed by hypertonia (predominant in the left arm); loss of consciousness	Weekly	Seizures during sleep phases	Predominant left centro-parietal focus and asynchronous left anterior temporal focus, left central focus and right centro-temporal focus	Left pre- and post-central SOZ	Left parietal FCD (15 yr)	Left temporal hypometabolism	Different locations	Different locations	Parietal	1	2	28.5	Normal	Normal	No	Cleft palate	Bilateral FCD, not eligible for additional surgery
FCD-35	FCD 2a	Cortical dyslamination, dysmorphic neurons, blurred grey-white matter border, heterotopic neurons, gliosis, polymicrogyria	DEPDC5 (p.Arg239*)	Germline	Validated by Sanger (paternal inheritance)	-	-	M	8.1 yr	8 mo	7.4 yr	Yes (father)	Focal seizures	Right eyes deviation and mouth deviation	Daily	Seizures during sleep phases and wake	Left frontal focus	Left premotor SOZ including superior and middle frontal gyri and cingular gyrus	Left paramedian superior frontal FCD including supplementary motor area (7 yr)	N/A	N/A	N/A	Frontal	1	3	46.8	Normal	Normal	No	-	Incomplete resection
FCD-36	FCD 2a (hemispheric)	Cortical dyslamination, dysmorphic neurons, blurred grey-white matter border	DEPDC5 (c.3021+1G>A) + LOH	Germline + Somatic LOH	Validated by Sanger (paternal inheritance)	-	-	F	3 mo	1 d	2.4 mo	No	Focal seizures	Left head and eyes deviation, axial hypotonia and salivation	Daily	Seizures during sleep phases and wake	Multiple foci on the right hemisphere. Some asynchronous left spikes	N/A	Right hemispheric FCD (3 mo)	N/A	N/A	N/A	Hemispheric	1	1	34.4	Moderate delay	Left hemiparesis and hemianopia	Yes	-	-
FCD-37	FCD 2a	Dysmorphic neurons, blurred grey-white matter border	DEPDC5 (p.Glu1385fs)	Germline	Validated by Sanger (paternal inheritance)	-	-	F	13.6 yr	10 mo	12.8 yr	Yes (paternal branch)	Focal seizures	Salivation and hypotonia of the left arm	Weekly	Seizures during sleep phases and wake	Right prefrontal focus	Right anterior cingulate gyrus SOZ	Right cingular gyrus FCD (13 yr)	Discrete right cingular gyrus hypometabolism	Same location	Same location	Frontal	1	1	14.8	Normal	Normal	No	-	-
FCD-1	mMCD 2	Excess of heterotopic neurons in deep white matter, blurred grey-white matter border	SLC35A2 (p.Tyr267*)	0.121	Validated by Sanger	-	-	M	3 yr	1.5 yr	1.5 yr	No	Infantile spasms	Infantile spasms	Daily	Seizures during sleep phases and wake	Left frontal focus, no hypsarrhythmia	Left fronto-polar SOZ	Left extensive frontal FCD (2.5 yr)	Left frontal hypometabolism	Same location	PET more extended than stereoEEG	Frontal	1	1	47.1	Mild delay	Normal	N/A	-	-
FCD-2	mMCD 2	Excess of heterotopic neurons in deep white matter, blurred grey-white matter border; increased oligodendrocytes density, gliosis	SLC35A2 (p.Ser212Leufs*9)	0.226	Validated by Sanger	-	-	M	3.9 yr	7 mo	3.3 yr	No	Infantile spasms	Asymetric infantile spasms becoming more tonic with time, with right eyes and head deviation	Daily	Seizures during sleep phases and wake	Left fronto-temporal focus	Right fronto-temporal SOZ	Right internal temporal and internal temporo-polar FCD (2.5 yr)	N/A	N/A	N/A	Fronto-temporal	2	4	38.5	Mild delay	Normal	No	-	Multifocal FCD, not eligible for additional surgery
FCD-3	mMCD 2 (large bilobar)	Excess of heterotopic neurons in deep white matter, blurred grey-white matter border; increased microcolumnar organisation (small specimen)	SLC35A2 (p.Leu296del)	0.224	Amplicon: 24 %	-	-	M	8 yr	2.5 yr	5.5 yr	No	Infantile spasms	Infantile spasms	Daily	Seizures during sleep phases and wake	Left temporo-occipital focus, no hypsarrhythmia	N/A	Left temporo-occipital FCD (8 yr)	N/A	N/A	N/A	Temporo-parieto-occipital	1	1	15.2	Moderate delay	Normal	Yes	-	-
FCD-4	mMCD 2	Excess of heterotopic neurons in deep white matter, blurred grey-white matter border; increased oligodendrocytes density, white matter pallor	SLC35A2 (p.Pro269Thrfs*24)	0.43	Validated by Sanger	-	-	M	6 yr	5 mo	5.6 yr	No	Infantile spasms	Infantile spasms	Daily	Unknown	Right fronto-polar focus, no hypsarrhythmia	Right operculo-insular and frontal SOZ	Right frontal extensive FCD sparing the central region (3 yr)	N/A	N/A	N/A	Frontal	2	1	22.2	Severe delay	Normal	Yes	-	-
FCD-5	mMCD 2	Excess of heterotopic neurons in deep white matter, blurred grey-white matter border, neuronal loss, Chaslin's gliosis (small specimen)	Panel-negative	-	-	-	-	F	14 yr	11 yr	3 yr	No	Focal seizures	Anxiety, loss of consciousness, left eyes and head deviation, tonic extension of the left arm, and oculoclonia	Daily	Seizures during sleep phases	Rright frontal focus	Right frontal premotor SOZ	Right superior frontal precentral FCD (14 yr)	Right motor opercular hypometabolism	Different locations	Same location	Frontal	1	1	25.6	Normal	Normal	No	-	-
FCD-6	mMCD 2	Excess of heterotopic neurons in deep white matter (small specimen)	Panel-negative	-	-	-	-	F	1.9 yr	2 mo	1.7 yr	No	Focal seizures	Tonic facial contraction,bilateral legs clonia, and sometimes arms	Daily	Seizures during sleep phases and wake	Right insulo-opercular focus	Right insulo-opercular SOZ	Fronto-opercular FCD (10 mo)	Fronto-opercular hypometabolism	Same location	Same location	Temporo-parietal	2	2	19.5	Normal	Normal	No	-	AEDs only
FCD-7	mMCD 2	Excess of heterotopic neurons in deep white matter, blurred grey-white matter border, gliosis (small specimen)	Panel-negative	-	-	-	-	F	5.7 yr	5 mo	5.3 yr	No	Focal seizures	Loss of visual contact, motor automatisms	Daily	Seizures during sleep phases and wake	Left posterior temporal focus	Left temporal pole focus and superior temporal gyrus asynchronous SOZ	Left temporal basal blurring (5 yr)	Left mesial temporal hypometabolism (including pole)	Same location	Same location	Temporal	1	2	42.3	Normal	Normal	No	-	AEDs only
FCD-8	mMCD 2	Excess of heterotopic neurons in deep white matter (small specimen)	Panel-negative	-	-	-	-	F	11.7 yr	2 yr	9.7 yr	No	Focal seizures	Left eyelid myoclonia, screaming, and right head deviation	Daily	Seizures during sleep phases and wake	Right insular focus	Right post-central gyrus SOZ	Discrete right anterior insular FCD (12 yr)	N/A	N/A	N/A	Insular	2	2	18.8	Normal	Normal	No	-	AEDs only
FCD-9	FCD 1b	Focal abnormal tangential cortical lamination, heterotopic neurons, blurred grey-white matter border (small specimen)	Panel-negative	-	-	-	-	F	10.2 yr	6 mo	9.7 yr	N/A	Infantile spasms	Infantile spasms and salivation	Daily	Seizures during sleep phases and wake	Left fronto-temporal focus, no hypsarrhythmia	Left fronto-temporal SOZ	Left mesial frontal FCD (9 yr)	N/A	N/A	N/A	Frontal	1	4	30.4	Moderate delay	Normal	Yes	-	AEDs only
FCD-10	FCD 1	Abnormal cortical layering, excess of heterotopic neurons in deep white matter and in cortical layer 1, irregular thickness of the cortical ribbon, blurred grey-white matter border, neuronal loss	Panel-negative	-	-	-	-	M	9.1 yr	4 yr	5.1 yr	No	Focal seizures	Right head and eyes deviation followed by right hypertonia	Daily	Seizures during sleep phases and wake	Left occipital focus	Left occipital SOZ	Left occipital FCD (8 yr)	N/A	N/A	N/A	Occipital	1	1	24.5	Normal	Normal	No	-	-
FCD-11	FCD 1a	Abnormal radial cortical lamination, excess of microcolumns, heterotopic neurons, blurred grey-white matter border, gliosis	Panel-negative	-	-	-	-	F	6.3 yr	1.25 yr	5.1 yr	No	Focal seizures and infantile spasms	Infantile spasms, or left eyes deviation and fixed gaze	Daily	Seizures during sleep phases and wake	Right mesial occipital focus, no hypsarrhythmia	Right mesial occipital SOZ	Right occipital FCD (6 yr)	Right occipital hypometabolism, and moderate temporo-insular hypometabolism	PET more extended than MRI	PET more extended than stereoEEG	Occipital	1	1	46.4	Normal	Likely hemianopia	No	-	-
FCD-12	FCD 1a	Focal abnormal radial cortical lamination, excess of microcolumns, heterotopic neurons, blurred grey-white matter border, gliosis, microglia activation (small specimen)	Panel-negative	-	-	-	-	M	16.5 yr	13 yr	3.5 yr	No	Focal seizures	Head deviation to the right, eyelid myoclonia followed by left deviation. Rare: motor deficit of the left hand	Daily	Seizures during sleep phases and wake	Bilateral multiple foci	N/A	Left parietal FCD (15 yr)	N/A	N/A	N/A	Parietal	1	2	38	Severe delay	Normal	No	-	Multifocal FCD, not eligible for additional surgery
FCD-13	mMCD 2	Excess of heterotopic neurons in deep white matter, blurred grey-white matter border	Panel-negative	-	-	-	-	M	10.5 yr	1.7 yr	8.8 yr	No	Focal seizures	Cyanosis and hypertonia, loss of contact	Weekly	Seizures during sleep phases and wake	Left anterior frontal focus	Left frontal precentral SOZ	Left supplementary motor area blurring, abnormal anterior frontal sulcation (9 yr)	N/A	N/A	N/A	Frontal	1	3	28.9	Mild delay	Normal	Yes (mild)	-	Multifocal FCD, not eligible for additional surgery
FCD-14	FCD 1b	Abnormal tangential cortical lamination, blurred grey-white matter border, heterotopic neurons neuronal loss (small specimen)	Panel-negative	-	-	-	-	M	3.9 yr	6 mo	3.4 yr	No	Focal seizures	Tonic contraction of both arms and cyanosis	Daily	Seizures during sleep phases and rarely during wake	Left temporo-polar focus	N/A	Left temporal pole blurring with relative preservation of mesial temporal structures and hippocampus (4 yr)	Left temporal hypometabolism	PET more extended than MRI	N/A	Temporal	1	1	45.7	Mild delay	Posterior left plagiocephaly	No	-	-
FCD-15	mMCD 2	Excess of heterotopic neurons in deep white matter, blurred grey-white matter border (small specimen)	Panel-negative	-	-	-	-	M	6.7 yr	5mo	6.3 yr	No	Focal seizures and infantile spasms	Left eye deviation, smile, partial loss of consciousness then infantile spasms	Daily	Seizures during sleep phases	Left temporo-parieto-occipital focus, no hypsarrhythmia	Left parieto-occipital SOZ	Normal	Left parietal hypometabolism	PET more extended than MRI	stereoEEG more extended than PET	Frontal	1	1	25.4	Mild delay	Normal	Yes	-	-
FCD-16	FCD 1	Focal abnormalities of cortical architecture	Panel-negative	-	-	-	-	F	3.75 yr	1.75 yr	2 yr	No	Focal seizures	Loss of contact, pallor and profuse sweats	Daily	Seizures during sleep phases	Left temporal focus	Left anterior temporal SOZ	Left temporal blurring (4 yr)	Left temporal hypometabolism	Same location	Same location	Temporal	1	4	22.5	Mild delay	Normal	Yes	-	Severe behavioral disorder not compatible with further surgery
FCD-17	FCD 1	Cortical dyslamination, blurred grey-white matter border, heterotopic neurons (small specimen)	Panel-negative	-	-	-	-	F	6 mo	4 mo	2.4 mo	No	Focal seizures	Loss of contact	Daily	Seizures during sleep phases and wake	Left temporal focus	Left insular temporal SOZ	Left temporal FCD (6 mo)	N/A	N/A	N/A	Temporal	2	1	42.5	Normal	Normal	No	-	-
FCD-18	mMCD 2	Excess of heterotopic neurons in deep white matter, blurred grey-white matter border (small specimen)	Panel-negative	-	-	-	-	F	5.4 yr	2 yr	3.4 yr	No	Focal seizures	Behavioral arrest then face clonia more prominent on the left then tonic contraction of the face on the left	Daily	Seizures during sleep phases and wake	Right opercular focus	Right parietal opercula SOZ	Normal (4 yr)	Bilateral asymmetrical (left>right) opercular hypometabolism	PET more extended than MRI	PET more extended than stereoEEG	Parieto-opercular	1	1	27.2	Normal	Normal	No	-	-
FCD-38	FCD 2a	Cortical dyslamination, dysmorphic neurons, blurred grey-white matter border, heterotopic neurons	Panel-negative	-	-	-	-	F	6.3 yr	9 mo	5.6 yr	No	Focal seizures	Type 1: tachycardia then rapid clonia of both arms more on the left; Type2: long phase asymptomatic then awakness, mouth opening, polypnea,and leftarm tonic posturing	Daily	Seizures during sleep phases and wake	Left fronto-temporal focus	Left temporal SOZ	Left temporal FCD (5 yr)	Left temporal hypometabolism	Same location	Same location	Temporal	1	3	8.5	Mild delay	Normal	No	-	Incomplete resection
FCD-39	FCD 2a	Dysmorphic neurons, blurred grey-white matter border	Panel-negative	-	-	-	-	M	16.7 yr	5.5 yr	11.2 yr	No	Focal seizures	Loss of contact and hypotonia	Daily	Seizures during sleep phases and wake	Left fronto-temporal focus	Fronto-basal, insular and cingulate gyrus SOZ	Left fronto-centro-parietal polymicrogyria (12 yr)	Left fronto-central and temporal hypometabolism	Different locations	PET more extended than stereoEEG	Frontal	1	1	7.3	Moderate delay	Right arm paresis	No	-	-
FCD-40	FCD 2a	Cortical dyslamination, dysmorphic neurons, blurred grey-white matter border, gliosis	Panel-negative	-	-	-	-	F	3.75 yr	4.5 mo	3.4 yr	No	Focal seizures	Right eyes deviation, right facial hypertonia diffusing to the right leg	Daily	Seizures during sleep phases and wake	Right mesial frontal focus	Right insular SOZ	Right mesial frontal FCD (3 yr)	N/A	N/A	N/A	Frontal	5	1	26.3	Mild delay	Left hemiparesis, but ability to walk	No	-	-
FCD-41	FCD 2a	Cortical dyslamination, dysmorphic neurons, blurred grey-white matter border	Panel-negative	-	-	-	-	F	3.6 yr	1 mo	3.5 yr	Yes	Focal seizures and infantile spasms	Infantile spasms, right eyes deviation, and asymmetric post-ictal hypotonia	Daily	Seizures during sleep phases and wake	Left frontal focus, no hypsarrhythmia	Left multiple SOZ including frontal, insular and opercular	Left frontal lissencephaly and frontal atrophy (16 mo)	Left perisylvian hypometabolism	PET more extended than MRI	stereoEEG more extended than PET	Hemispheric	1	1	8.7	Moderate delay	Right hemianopia	No	-	-
FCD-42	FCD 2a	Dysmorphic neurons, heterotopic neurons, blurred grey-white matter border	Panel-negative	-	-	-	-	M	12 yr	1.3 yr	10.7 yr	No	Infantile spasms	Infantile spasms	Daily	Seizures during sleep phases and wake	Left fronto-insular focus, no hypsarrhythmia	Left fronto-temporal SOZ, and contralateral right frontal interictal focus	Left mesial fronto-basal FCD (5 yr)	N/A	N/A	N/A	Frontal	2	1	26	Moderate delay	Normal	Yes	-	-
FCD-43	FCD 2a	Dysmorphic neurons, heterotopic neurons	Panel-negative	-	-	-	-	F	7.2 yr	2.5 yr	4.7 yr	No	Focal seizures	Loss of consciousness, apnea	Daily	Seizures during sleep phases and rarely during wake	Left fronto-temporo-parieto-insular focus	Left frontal convexity, frontal inferior, orbito-frontal gyri and anterior insula SOZ	Normal (7 yr)	N/A	N/A	N/A	Frontal	1	1	25.8	Mild delay	Normal	Yes	-	-
FCD-44	FCD 2a	Dysmorphic neurons, heterotopic neurons, blurred grey-white matter border, polymicrogyria, gliosis	Panel-negative	-	-	-	-	F	7.3 yr	6 yr	1.3 yr	No	Focal seizures	Visual field impairment, followed by horizontal clonia of eyes	Weekly	Seizures during sleep phases	Right parieto-occipito-temporal focus	Right parieto-occipital and temporal SOZ	Right occipital FCD (7 yr)	N/A	N/A	N/A	Occipital	1	1	41.3	Normal	Normal	No	-	-
FCD-45	FCD 2a	Dysmorphic neurons, heterotopic neurons, blurred grey-white matter border	Panel-negative	-	-	-	-	M	3.7 yr	10 mo	2.9 yr	No	Focal seizures	Left eyes and head deviation	Daily	Seizures during sleep phases and wake	Left fronto-temporo-parietal focus	Left temporal SOZ	Left temporal FCD (3 yr)	Left temporal and fronto-parietal hypometabolism	PET more extended than MRI	PET more extended than stereoEEG	Temporal	1	1	25.9	Mild delay	Normal	Yes	-	-
FCD-46	FCD 2a	Dysmorphic neurons, heterotopic neurons, blurred grey-white matter border	Panel-negative	-	-	-	-	F	10.6 yr	7 yr	3.6 yr	No	Focal seizures	Hypermotor movements, loss of consciousness and left arm clonus	Daily	Seizures during sleep phases and wake	Right fronto-centro-parietal foci	Right parieto-fronto-central EZ including operculum and insula	No cortical abnormality, cerebellar atrophy, unusual aspect of the ventricula and white matter abnormalities (10 yr)	Right parietal hypometabolism	PET more extended than MRI	stereoEEG more extended than PET	Fronto-parietal	1	4	46.1	Mild delay	Left partial hemiparesis	No	Suspicion of progressive encephalopathy	Multifocal FCD, not eligible for additional surgery
FCD-47	FCD 2a	Cortical dyslamination, dysmorphic neurons, heterotopic neurons, blurred grey-white matter border	Panel-negative	-	-	-	-	M	3.8 yr	1 yr	2.8 yr	No	Focal seizures	Body hypertonia	Daily	Seizures during sleep phases and wake	Left fronto-temporal focus	Left inferior frontal gyrus, frontal pole, amygdala and temporal pole SOZ	Left orbito-frontal and polar FCD (5 yr)	Left frontal hypometabolism	Same location	stereoEEG more extended than PET	Frontal	3	3	46.1	Mild delay	Normal	Yes	-	AEDs only
FCD-48	FCD 2a	Cortical dyslamination, dysmorphic neurons, blurred grey-white matter border, heterotopic neurons, subventricular cortical heterotopia focus	Panel-negative	-	-	-	-	F	4.1 yr	1 mo	4 yr	No	Focal seizures	Right eyes deviation	Daily	Seizures during sleep phases	Left occipital focus	Left temporo-occipito-parietal SOZ	Left occipital FCD (4 mo)	N/A	N/A	N/A	Temporal	1	1	44.4	Normal	Normal	No	-	-
FCD-49	FCD 2a	Dysmorphic neurons, heterotopic neurons	Panel-negative	-	-	-	-	M	8.1 yr	4 yr	4.1 yr	No	Focal seizures	Left hand paresthesia followed by left hemibody hypotonia	Daily	Seizures during sleep phases and wake	Right fronto-central focus	Right mesial frontal SOZ	Right precentral FCD close to the central sulcus (8 yr)	N/A	N/A	N/A	Frontal	3	1	28.3	Normal	Normal	No	-	-
FCD-50	FCD 2a	Dysmorphic neurons, blurred grey-white matter border, heterotopic neurons	Panel-negative	-	-	-	-	M	1.2 yr	4 d	1.2 yr	No	Focal seizures	Four-limbs hypertonia with eyes rolling and cyanosis	Daily	Seizures during sleep phases	Left fronto-central focus	N/A	Left fronto-centro-parietal FCD (1 mo)	N/A	N/A	N/A	Frontal	1	3	40.7	Mild delay	Right hemianopia	No	-	Incomplete resection
FCD-51	FCD 2a	Cortical dyslamination, dysmorphic neurons, blurred grey-white matter border, heterotopic neurons	Panel-negative	-	-	-	-	M	5.8 yr	8 mo	5.1 yr	No	Infantile spasms	Infantile spasms	Daily	Seizures during sleep phases and wake	Asynchronous right and left frontal foci, no hypsarrhythmia	Left fronto-operculo-insular SOZ	Bilateral tubers including a larger left fronto-insular tuber (5 yr)	N/A	N/A	N/A	Frontal	1	2	30	Severe delay	Normal	Yes	-	Incomplete resection, not eligible for additional surgery
FCD-52	FCD 2a	Dysmorphic neurons, blurred grey-white matter border, heterotopic neurons, gliosis	Panel-negative	-	-	-	-	F	7.6 yr	2 yr	5.6 yr	No	Focal seizures	Right hand clonus, right upper limb clonus and left head deviation	Weekly	Seizures during sleep phases	Left centro-temporal focus	Left parieto-temporo-insular SOZ	Left temporo-basal FCD (5 yr)	Left insular hypometabolism	Different locations	stereoEEG more extended than PET	Temporal	2	3	45.9	Mild delay	Normal	No	-	Multifocal FCD, not eligible for additional surgery
FCD-53	FCD 2a	Dysmorphic neurons, blurred grey-white matter border, heterotopic neurons, gliosis	Panel-negative	-	-	-	-	M	5.4 yr	2 mo	5.2 yr	No	Focal seizures and infantile spasms	Infantile spasms; left eye or head deviation	Weekly	Seizures during sleep phases and wake	Bilateral fronto-central foci, no hypsarrhythmia	Left posterior perisylvian SOZ	Left inferior parietal FCD (2 yr)	N/A	N/A	N/A	Parieto-Temporal	2	3	30.3	Mild delay	Normal	No	-	Incomplete resection
FCD-67	FCD 2b	Cortical dyslamination, dysmorphic neurons, balloon cells, heterotopic neurons, blurred grey-white matter border	Panel-negative	-	-	-	-	F	2 yr	8 d	2 yr	No	Focal seizures and infantile spasms	Salivation, tonic mouth opening followed by infantile spasms	Daily	Unknown	Right operculo-frontal focus, no hypsarrhythmia	N/A	Right opercular FCD (2 yr)	Right opercular hypometabolism	Same location	N/A	Opercular	1	1	19.3	Normal	Normal	No	-	-
FCD-68	FCD 2b	Dysmorphic neurons, balloon cells, heterotopic neurons, blurred grey-white matter border, gliosis	Panel-negative	-	-	-	-	M	14.25 yr	6 yr	8.3 yr	Yes	Focal seizures	Left eyes head and body deviation followed by eyes revulsion and respiratory difficulties	Daily	Seizures during sleep phases and wake	Left prefrontal focus	Left superior frontal SOZ	Left discrete precentral blurring (14 yr)	Normal	N/A	N/A	Frontal	1	1	18.6	Normal	Normal	No	Two large pigmented spots	-
FCD-69	FCD 2b	Cortical dyslamination, dysmorphic neurons, balloon cells, blurred grey-white matter border, gliosis	Panel-negative	-	-	-	-	F	2.4 yr	3.5 mo	2.1 yr	No	Focal seizures	Clonia of the shoulders and tonic contraction of the mouth, fixed gaze	Daily	Seizures during sleep phases and wake	Right frontal focus	N/A	Right calcified FCD in the presupplementary motor area (27 mo)	Left frontal middle gyrus hypometabolism	Same location	N/A	Frontal	1	1	15.4	Normal	Normal	No	-	-
FCD-70	FCD 2b	Cortical dyslamination, dysmorphic neurons, balloon cells, gliosis	Panel-negative	-	-	-	-	M	16.1 yr	2.5 yr	13.6 yr	No	Focal seizures	Fixed gaze, hypotonia and cyanosis	Daily	Seizures during sleep phases and wake	Right frontal focus	Left fronto-basal SOZ	Right frontal FCD (15 yr)	N/A	N/A	N/A	Frontal	1	1	10.9	Mild delay	Normal	No	-	-
FCD-71	FCD 2b	Dysmorphic neurons, balloon cells, heterotopic neurons	Panel-negative	-	-	-	-	F	8 yr	1.5 yr	6.5 yr	No	Focal seizures	Loss of consciousness with hypertonia and trismus, abdominal pain	Daily	Seizures during sleep phases and wake	Right frontal focus	N/A	Right frontal FCD (3 yr)	N/A	N/A	N/A	Frontal	1	1	28.6	Normal	Normal	No	-	-
FCD-72	FCD 2b	Dysmorphic neurons, balloon cells, heterotopic neurons, gliosis	Panel-negative	-	-	-	-	F	7.4 yr	4 yr	3.4 yr	No	Focal seizures	Staring, arms clonia and salivation	Daily	Seizures during sleep phases and wake	Left fronto-parieto-temporal focus	Left posterior insular SOZ	Normal (7 yr)	N/A	N/A	N/A	Parietal	2	1	25.3	Normal	Normal	No	-	-
HME-80	HME/FCD 2a	Cortical dyslamination, dysmorphic neurons, blurred grey-white matter border, heterotopic neurons	Panel-negative	-	-	-	-	M	1.3 yr	5 d	1.3 yr	No	Focal seizures	Right hypertonia, followed by clonia and cyanosis	Daily	Seizures during sleep phases and wake	Multiple foci on the right hemisphere	N/A	Right hemimegalencephaly (1 yr)	N/A	N/A	N/A	Hemispheric	1	1	25.4	Severe delay	Left hemiparesis	N/A (too severe)	-	-
